# Supplementary material for: Sall4 and Myocd Empower Direct Cardiac Reprogramming From Adult Cardiac Fibroblasts After Injury
Source: Front Cell Dev Biol. 2021 Feb 26;9:608367. doi: 10.3389/fcell.2021.608367 (PMC7953844; doi:10.3389/fcell.2021.608367)
Supplement: Supplementary file 1 [file Table_1.XLSX]

## Sheet: Sheet1
Gene	Forward	Reverse	Product(bp)
Actn2	TGGCACCCAGATCGAGAAC	GTGGAACCGCATTTTTCCCC	121
Actc1	GTATGCTTCTGGAAGAACCACA	GCAGTGGTGACAAAGGAGTAC	186
Tnni3	CAAAAGTCACCAAGAACATCACTG	TGCCACGGAGGTCATAGATCT	66
Tnnt2	CAGAGGAGGCCAACGTAGAAG	CTCCATCGGGGATCTTGGGT	138
Myh6	ACGCCTAGAGGCCCAGACCC	CCGGCTCGTGCAGGAAGGTC	233
Myl2	ATCGACAAGAATGACCTAAGGGA	ATTTTTCACGTTCACTCGTCCT	60
Tpm1	AACGGTGACGAACAACTTGAA	AACGGTGACGAACAACTTGAA	256
Gja1	TGGGGGAAAGGCGTGAGGGA	ACCCATGTCTGGGCACCTCTCTT	174
Ryr2	ATGGCTTTAAGGCACAGCG	CAGAGCCTGAATCATCCAGC	153
Atp2a2	GAGAACGCTCACACAAAGACC	CAATTCGTTGGAGCCCCAT	120
Nppa	GTGGACTAGGCTGCAACAGCTT	ACACACCACAAGGGCTTAGGA	109
Nppb	GAGGTCACTCCTATCCTCTGG	GCCATTTCCTCCGACTTTTCTC	100
Postn	TCTTGCAAAAAGACACACCTG	TCTGGCCTCTGGGTTTTCAC	108
Vimentin	GGATCAGCTCACCAACGACA	AAGGTCAAGACGTGCCAGAG	178
Pdgfrα	GTGGCTACATCATCCCCCTG	CCGAAGTCTGTGAGCTGTGT	90
Acta2	GTACCACCATGTACCCAGGC	GCTGGAAGGTAGACAGCGAA	156
Fsp1	AGGAGCTACTGACCAGGGAGCT	TCATTGTCCCTGTTGCTGTCC	103
Cthrc1	ATTCACGAAGATGCGCTCCA	AGCACCAATCCCTTCACAGA	238
Col1a1	GCCAAGAAGACATCCCTGAAG	TGTGGCAGATACAGATCAAGC	102
Col1a2	GTAACTTCGTGCCTAGCAACA	CCTTTGTCAGAATACTGAGCAGC	230
Col5a1	TCCAGGCCAAACGGTACATTG	TGAGACACTGTTACAACGATTCC	132
Col5a2	TTGCCATCCCACAAAGCAGA	CCCACCAGGTTTTACGTGGA	149
Tcf21	CCCACTAAGAAAAGCCCGCTC	CCGTTCTCGTACTTGTCGTTG	242
Myh11	GAGCAAACTCAGGAGAGGAAAC	GTCCCGAGCGTCCATTTCTTC	112
B2m	TTCTGGTGCTTGTCTCACTGA	CAGTATGTTCGGCTTCCCATTC	104
Gapdh	AGGTCGGTGTGAACGGATTTG	TGTAGACCATGTAGTTGAGGTCA	123
